# Supplementary material for: Training to Improve Precision and Accuracy in the Measurement of Fiber Morphology
Source: PLoS One. 2016 Dec 1;11(12):e0167664. doi: 10.1371/journal.pone.0167664 (PMC5132175; doi:10.1371/journal.pone.0167664)
Supplement: S1 File — The sheet is divided into 8 sheets. Each sheet contains data for a different metric that was assessed in the training. Sheets are named based by the metric they have data for. (XLSX) [file pone.0167664.s001.xlsx]

## Sheet: Raw Data
		RAW	RAW	RAW	RAW		RAW	RAW	RAW	RAW	RAW	RAW
		Participant #	Fiber Diameter Average	Fiber Diameter StDev	Test		Participant #	Fiber Diameter Bimodal	Pore Area (um2)	Porosity (%)	Intersection Density (intersections/um^2)	Characteristic Length between Intersections (um)	Test
		1	39.786	18.289	Pre-Test		1	Non-Bimodal	1733	45.03	0.038471	69.5412	Pre-Test
		2	26.015	0.4492	Pre-Test		2	Non-Bimodal	5608	48.7	5.85e-05	58.96	Pre-Test
		2	25.909	0.3719	Pre-Test		3	Non-Bimodal	3721.61	46.4717	0.039337	40.8636	Pre-Test
		2	25.786	0.5807	Pre-Test		4	Non-Bimodal	3759.13	48.38	0.2686	44.4558	Pre-Test
		2	25.171	2.358	Pre-Test		5	Non-Bimodal	1249.02	49.88	0.2103	64	Pre-Test
		2	31.54	0.527	Pre-Test		6	Non-Bimodal	1741	44.738	0.00029	124.907	Pre-Test
		2	26.691	3.337	Pre-Test		7	Non-Bimodal		50.27	0.1953	186.579	Pre-Test
		3	28.646	4.44186	Pre-Test		8	Non-Bimodal	1721.49	36.5	0.000259	51.638	Pre-Test
		3	25.4444	0.374052	Pre-Test		9		2472.65	46.8283	0.0265265	49.5893	Pre-Test
		3	25.3458	0.563922	Pre-Test		10	Non-Bimodal	4531.3	50.5	88.4	63.533	Pre-Test
		3	24.6652	2.41703	Pre-Test		11	Non-Bimodal	3413	44.8	40.8	49.638	Pre-Test
		3	25.4232	4.48003	Pre-Test		1	Bimodal	2492.88	39.2175	0.018	52.2	Post-Test
		3	26.1676	3.27118	Pre-Test		2	Bimodal	3134.49	46.843	0.00024489	47.086	Post-Test
		4	0.2895	13.5921	Pre-Test		3	Non-Bimodal	1628.56	41.155	0.000497333	30.7394	Post-Test
		4	0.2567	1.2448	Pre-Test		4	Bimodal	1844.53	46.476	0.032	40.915	Post-Test
		4	0.2557	1.6773	Pre-Test		5	Bimodal	2540.7	43.47	0.00027	45.81	Post-Test
		4	0.2477	4.6974	Pre-Test		6	Bimodal	2667.54	44.48	0.000258	46.1096	Post-Test
		4	0.2569	13.7089	Pre-Test		7	Bimodal		43	0.03	40.5	Post-Test
		4	0.2644	10.0098	Pre-Test		8	Bimodal	2684.59	41.64	0.0002677	48.66	Post-Test
		5	29	1	Pre-Test		9		2590.38	46.1	0.0258077	49.9874	Post-Test
		6	28.9048	4.94257	Pre-Test		10	Bimodal	2566.69	43.55	0.007693	44.66	Post-Test
		6	25.8929	0.3942	Pre-Test		11	Bimodal	2324.88	43.02	0.00544	43.34	Post-Test
		6	25.7407	0.605633	Pre-Test
		6	25.0498	9.87653	Pre-Test
		6	31.5405	0.527	Pre-Test
		6	31.5405	0.527	Pre-Test
		7	28.8041	2.4531	Pre-Test
		7	27.3814	3.9457	Pre-Test
		7	27.4569	2.6784	Pre-Test
		7	28.2019	3.1234	Pre-Test
		7	27.8596	2.9857	Pre-Test
		7	28.5768	3.5947	Pre-Test
		8	13.814	1.639	Pre-Test
		8	16.681	1.297	Pre-Test
		8	2.887	1.541	Pre-Test
		9
		10	27.399	3.707	Pre-Test
		11	25.7812	2.742	Pre-Test
		1	25.616	0.2574	Post-Test
		1	31.28	0.35	Post-Test
		2	25.9723	0.3862	Post-Test
		2	31.7649	0.3753	Post-Test
		3	23.3807	0.35412	Post-Test
		3	22.7343	0.36657	Post-Test
		3	23.2254	0.37977	Post-Test
		3	28.673	0.35562	Post-Test
		3	28.1721	0.94995	Post-Test
		3	28.3052	0.92672	Post-Test
		4	25.398	0.406	Post-Test
		4	28.645	4.441	Post-Test
		5	25.55	0.38	Post-Test
		5	31.2	0.45	Post-Test
		6	25.9841	0.394467	Post-Test
		6	31.7663	0.373667	Post-Test
		7	24.75	1.33	Post-Test
		7	30.71	0.9	Post-Test
		8	24.981	0.559	Post-Test
		8	30.847	0.629	Post-Test
		9
		10	26.65	1.65	Post-Test
		10	30.98	0.62	Post-Test
		11	25.887	0.402	Post-Test
		11	30.447	0.432	Post-Test

## Sheet: Fiber Dia. Bimodal
	Participant #	Pre-Test	Post-Test
	1	Non-Bimodal	Bimodal
	2	Non-Bimodal	Bimodal
	3	Non-Bimodal	Non-Bimodal
	4	Non-Bimodal	Bimodal
	5	Non-Bimodal	Bimodal
	6	Non-Bimodal	Bimodal
	7	Non-Bimodal	Bimodal
	8	Non-Bimodal	Bimodal
	10	Non-Bimodal	Bimodal
	11	Non-Bimodal	Bimodal

## Sheet: Fiber Dia.
		RAW	RAW	RAW	RAW				Data for Plots
		Participant #	Test	Fiber Diameter (um)	Fiber Diameter StDev (um)
		1	Pre-Test	39.786	18.289			Pre-Test, 25.6			Post-Test, 25.6			Pre-Test, 31.1			Post-Test, 31.1
		2	Pre-Test	26.015	0.4492			Participant #	Fiber Diameter (um)		Participant #	Fiber Diameter (um)		Participant #	Fiber Diameter (um)		Participant #	Fiber Diameter (um)
		2	Pre-Test	25.909	0.3719			2	25.171		1	25.616		1	39.786		1	31.28
		2	Pre-Test	25.786	0.5807			2	25.786		2	25.9723		2	31.54		2	31.7649
		2	Pre-Test	25.171	2.358			2	25.909		3	22.7343		3	28.646		3	28.1721
		2	Pre-Test	31.54	0.527			2	26.015		3	23.2254		5	28.9048		3	28.3052
		2	Pre-Test	26.691	3.337			2	26.691		3	23.3807		6	31.5405		3	28.673
		3	Pre-Test	28.646	4.44186			3	24.6652		4	25.398		6	31.5405		4	28.645
		3	Pre-Test	25.4444	0.374052			3	25.3458		5	25.55		6	29		5	31.2
		3	Pre-Test	25.3458	0.563922			3	25.4232		6	25.9841		7	28.8041		6	31.7663
		3	Pre-Test	24.6652	2.41703			3	25.4444		7	24.75		7	28.5768		7	30.71
		3	Pre-Test	25.4232	4.48003			3	26.1676		8	24.981					8	30.847
		3	Pre-Test	26.1676	3.27118			4	0.2477		10	26.65					10	30.98
		4	Pre-Test	0.2895	13.5921			4	0.2557		11	25.887					11	30.447
		4	Pre-Test	0.2567	1.2448			4	0.2567
		4	Pre-Test	0.2557	1.6773			4	0.2569
		4	Pre-Test	0.2477	4.6974			4	0.2644
		4	Pre-Test	0.2569	13.7089			4	0.2895
		4	Pre-Test	0.2644	10.0098			6	25.0498
		5	Pre-Test	29	1			6	25.7407
		6	Pre-Test	28.9048	4.94257			6	25.8929
		6	Pre-Test	25.8929	0.3942			7	27.3814
		6	Pre-Test	25.7407	0.605633			7	27.4569
		6	Pre-Test	25.0498	9.87653			7	27.8596
		6	Pre-Test	31.5405	0.527			7	28.2019
		6	Pre-Test	31.5405	0.527			8	2.887
		7	Pre-Test	28.8041	2.4531			8	13.814
		7	Pre-Test	27.3814	3.9457			8	16.681
		7	Pre-Test	27.4569	2.6784			10	27.399
		7	Pre-Test	28.2019	3.1234			11	25.7812
		7	Pre-Test	27.8596	2.9857
		7	Pre-Test	28.5768	3.5947
		8	Pre-Test	13.814	1.639			median	25.4338		median	25.474		median	29		median	30.7785
		8	Pre-Test	16.681	1.297			3Q (75%)	26.0531		3Q (75%)	25.9083		3Q (75%)	31.5405		3Q (75%)	31.22
		8	Pre-Test	2.887	1.541			1Q (25%)	11.0823		1Q (25%)	24.4077		1Q (25%)	28.8041		1Q (25%)	28.666
		9	Pre-Test
		10	Pre-Test	27.399	3.707
		11	Pre-Test	25.7812	2.742
		1	Post-Test	25.616	0.2574
		1	Post-Test	31.28	0.35
		2	Post-Test	25.9723	0.3862
		2	Post-Test	31.7649	0.3753
		3	Post-Test	23.3807	0.35412
		3	Post-Test	22.7343	0.36657
		3	Post-Test	23.2254	0.37977
		3	Post-Test	28.673	0.35562
		3	Post-Test	28.1721	0.94995
		3	Post-Test	28.3052	0.92672
		4	Post-Test	25.398	0.406
		4	Post-Test	28.645	4.441
		5	Post-Test	25.55	0.38
		5	Post-Test	31.2	0.45
		6	Post-Test	25.9841	0.394467
		6	Post-Test	31.7663	0.373667
		7	Post-Test	24.75	1.33
		7	Post-Test	30.71	0.9
		8	Post-Test	24.981	0.559
		8	Post-Test	30.847	0.629
		9	Post-Test
		10	Post-Test	26.65	1.65
		10	Post-Test	30.98	0.62
		11	Post-Test	25.887	0.402
		11	Post-Test	30.447	0.432

## Sheet: Fiber Dia. Errors
		Pre-Test			Post-Test
	Dia.	Participant #	% Error		Dia.	Participant #	% Error
	25.6	2	0.0167578		25.6	1	0.000625
	25.6	2	0.00726562		25.6	2	0.014543
	25.6	2	0.0120703		25.6	3	0.11194
	25.6	2	0.0162109		25.6	3	0.092759
	25.6	2	0.0426172		25.6	3	0.0866898
	25.6	3	0.0365145		25.6	3	0.100471
	25.6	3	0.00992775		25.6	3	0.105671
	25.6	3	0.00690742		25.6	4	0.00789063
	25.6	3	0.00607639		25.6	5	0.00195313
	25.6	3	0.0221712		25.6	6	0.0150052
	25.6	4	0.990324		25.6	7	0.0332031
	25.6	4	0.990012		25.6	8	0.0241797
	25.6	4	0.989973		25.6	10	0.0410156
	25.6	4	0.989965		25.6	11	0.0112109
	25.6	4	0.989672		31.1	1	0.00578778
	25.6	4	0.988691		31.1	2	0.0213794
	25.6	6	0.0214922		31.1	3	0.0780383
	25.6	6	0.00549492		31.1	4	0.0789389
	25.6	6	0.0114414		31.1	5	0.00321543
	25.6	7	0.0695859		31.1	6	0.0214244
	25.6	7	0.0725352		31.1	7	0.0125402
	25.6	7	0.0882656		31.1	8	0.00813505
	25.6	7	0.101637		31.1	10	0.00385852
	25.6	8	0.887227		31.1	11	0.0209968
	25.6	8	0.460391
	25.6	8	0.348398
	25.6	10	0.0702734
	25.6	11	0.00707812
	31.1	1	0.279293
	31.1	2	0.0141479
	31.1	3	0.0789074
	31.1	5	0.0675241
	31.1	6	0.0705852
	31.1	6	0.014163
	31.1	6	0.014163
	31.1	7	0.0811318
	31.1	7	0.0738232
		median	6.95859			median	2.11881
		3Q (75%)	27.9293			3Q (75%)	7.82634
		1Q (25%)	1.4163			1Q (25%)	0.807394

## Sheet: Pore Area
	RAW	RAW	RAW			Pore Area (um2)
	Participant #	Test	Pore Area (um2)			Participant #	Pre-Test	Post-Test
	1	Pre-Test	1733			1	1733	2492.88
	2	Pre-Test	5608			2	5608	3134.49
	3	Pre-Test	3721.61			3	3721.61	1628.56
	4	Pre-Test	3759.13			4	3759.13	1844.53
	5	Pre-Test	1249.02			5	1249.02	2540.7
	6	Pre-Test	1741			6	1741	2667.54
	7	Pre-Test				8	1721.49	2684.59
	8	Pre-Test	1721.49			9	2472.65	2590.38
	9	Pre-Test	2472.65			10	4531.3	2566.69
	10	Pre-Test	4531.3			11	3413	2324.88
	11	Pre-Test	3413
	1	Post-Test	2492.88			Mean	2995.02	2447.52
	2	Post-Test	3134.49			StDev	1436.93	430.919
	3	Post-Test	1628.56
	4	Post-Test	1844.53
	5	Post-Test	2540.7
	6	Post-Test	2667.54
	7	Post-Test
	8	Post-Test	2684.59
	9	Post-Test	2590.38
	10	Post-Test	2566.69
	11	Post-Test	2324.88

## Sheet: Porosity
	RAW	RAW	RAW			Porosity (%)
	Participant #	Test	Porosity (%)			Participant #	Pre-Test	Post-Test
	1	Pre-Test	45.03			1	45.03	39.2175
	2	Pre-Test	48.7			2	48.7	46.843
	3	Pre-Test	46.4717			3	46.4717	41.155
	4	Pre-Test	48.38			4	48.38	46.476
	5	Pre-Test	49.88			5	49.88	43.47
	6	Pre-Test	44.738			6	44.738	44.48
	7	Pre-Test	50.27			7	50.27	43
	8	Pre-Test	36.5			8	36.5	41.64
	9	Pre-Test	46.8283			9	46.8283	46.1
	10	Pre-Test	50.5			10	50.5	43.55
	11	Pre-Test	44.8			11	44.8	43.02
	1	Post-Test	39.2175
	2	Post-Test	46.843			Mean	46.5544	43.541
	3	Post-Test	41.155			StDev	3.97798	2.35619
	4	Post-Test	46.476
	5	Post-Test	43.47
	6	Post-Test	44.48
	7	Post-Test	43
	8	Post-Test	41.64
	9	Post-Test	46.1
	10	Post-Test	43.55
	11	Post-Test	43.02

## Sheet: Intersect. Density
	RAW	RAW	RAW
	Participant #	Test	Intersection Density (intersections/um^2)						Intersection Density (intersections/um^2)
	1	Pre-Test	0.038471						Participant #	Pre-Test	Post-Test
	2	Pre-Test	5.85e-05						1	0.038471	0.018
	3	Pre-Test	0.039337						2	5.85e-05	0.00024489
	4	Pre-Test	0.2686						3	0.039337	0.000497333
	5	Pre-Test	0.2103						4	0.2686	0.032
	6	Pre-Test	0.00029						5	0.2103	0.00027
	7	Pre-Test	0.1953						6	0.00029	0.000258
	8	Pre-Test	0.000259						7	0.1953	0.03
	9	Pre-Test	0.0265265						8	0.000259	0.0002677
	10	Pre-Test	88.4						9	0.0265265	0.0258077
	11	Pre-Test	40.8						10	88.4	0.007693
	1	Post-Test	0.018						11	40.8	0.00544
	2	Post-Test	0.00024489
	3	Post-Test	0.000497333						median	0.039337	0.00544
	4	Post-Test	0.032						3Q (75%)	0.23945	0.0219038
	5	Post-Test	0.00027						1Q (25%)	0.0134082	0.00026885
	6	Post-Test	0.000258
	7	Post-Test	0.03
	8	Post-Test	0.0002677
	9	Post-Test	0.0258077
	10	Post-Test	0.007693
	11	Post-Test	0.00544

## Sheet: Char. Length
	RAW	RAW	RAW
	Participant #	Test	Characteristic Length between Intersections (um)						Characteristic Length between Intersections (um)
	1	Pre-Test	69.5412						Participant #	Pre-Test	Post-Test
	2	Pre-Test	58.96						1	69.5412	52.2
	3	Pre-Test	40.8636						2	58.96	47.086
	4	Pre-Test	44.4558						3	40.8636	30.7394
	5	Pre-Test	64						4	44.4558	40.915
	6	Pre-Test	124.907						5	64	45.81
	7	Pre-Test	186.579						6	124.907	46.1096
	8	Pre-Test	51.638						7	186.579	40.5
	9	Pre-Test	49.5893						8	51.638	48.66
	10	Pre-Test	63.533						9	49.5893	49.9874
	11	Pre-Test	49.638						10	63.533	44.66
	1	Post-Test	52.2						11	49.638	43.34
	2	Post-Test	47.086
	3	Post-Test	30.7394						median	58.96	45.81
	4	Post-Test	40.915						3Q (75%)	66.7706	47.873
	5	Post-Test	45.81						1Q (25%)	49.6136	42.1275
	6	Post-Test	46.1096
	7	Post-Test	40.5
	8	Post-Test	48.66
	9	Post-Test	49.9874
	10	Post-Test	44.66
	11	Post-Test	43.34
